# Supplementary material for: DICER1 RNase IIIb domain mutations trigger widespread miRNA dysregulation and MAPK activation in pediatric thyroid cancer
Source: Front Endocrinol (Lausanne). 2023 Feb 21;14:1083382. doi: 10.3389/fendo.2023.1083382 (PMC9990750; doi:10.3389/fendo.2023.1083382)
Supplement: Supplementary file 6 [file Table_2.xlsx]

## Sheet: Sheet1
Supplemental Table 2 - List of mRNAs screened in the HTG EdgeSeq Oncology Biomarker Panel
Gene Symbol
A2M
ABCA2
ABCA3
ABCA4
ABCA5
ABCA9
ABCB11
ABCB4
ABCB5
ABCB6
ABCC1
ABCC10
ABCC11
ABCC12
ABCC2
ABCC3
ABCC4
ABCC5
ABCC6
ABCD1
ABCD3
ABCD4
ABCF1
ABCG2
ABCG8
ABHD2
ACACA
ACACB
ACADS
ACKR1
ACKR2
ACKR3
ACKR4
ACLY
ACSL3
ACSL4
ACSL5
ACTA2
ACTR1B
ACTR2
ACTR3B
ACVR1B
ACVR1C
ACVR2A
ADAM17
ADAM23
ADAMTS1
ADAR
ADCK3
ADIPOQ
ADIPOR1
ADIPOR2
ADM
ADORA2A
ADORA2B
ADRA1A
ADRA1B
ADRA1D
ADRA2A
ADRA2B
ADRA2C
AFF1
AGER
AGFG1
AGGF1
AGT
AHNAK
AHNAK2
AHR
AHRR
AICDA
AIFM1
AIMP2
AK1
AK2
AK3
AKAP1
AKR1B1
AKR1C3
AKT1
AKT1S1
AKT2
AKT3
ALAS1
ALB
ALCAM
ALDH1A1
ALDH1A3
ALDH2
ALDH4A1
ALDOC
ALK
ALKBH2
ALKBH3
ALPL
AMER1
AMFR
AMH
AMOT
ANAPC2
ANG
ANGPT1
ANGPT2
ANGPTL1
ANGPTL4
ANKRD37
ANLN
ANPEP
ANT1
ANT2
ANT3
ANT4
ANXA1
ANXA2
ANXA3
ANXA8
AP2B1
APAF1
APBB1
APC
APCS
APEX1
APEX2
APH1B
APOC2
APOC4
APOL3
APP
APPBP2
AQP1
AQP2
AQP4
AQP7
AQP9
AR
ARAF
AREG
ARHGAP44
ARHGEF16
ARID1A
ARID1B
ARID2
ARMC1
ARNT
ARNT2
ASB13
ASB16_AS1
ASB9
ASNS
ASPM
ASXL1
ATAD2
ATF1
ATF2
ATF4
ATF6
ATF6B
ATG12
ATG13
ATG16L1
ATG3
ATG5
ATG7
ATM
ATP5A1
ATP5G1
ATP6V0C
ATP6V1G2
ATP7A
ATP7B
ATR
ATRX
ATXN1
ATXN3
AURKA
AURKB
AURKC
AXIN1
AXIN2
AXL
B3GNT8
BAD
BAG1
BAG2
BAG3
BAG4
BAG5
BAI1
BAIAP3
BAK1
BAMBI
BAP1
BATF
BAX
BBC3
BBS4
BCAR1
BCAT1
BCCIP
BCL10
BCL2
BCL2A1
BCL2L1
BCL2L10
BCL2L11
BCL2L2
BCL3
BCL6
BCOR
BCR
BDNF
BECN1
BFAR
BHLHE40
BID
BIK
BIRC2
BIRC3
BIRC5
BIRC6
BIRC7
BLM
BLVRA
BMF
BMI1
BMP1
BMP2
BMP4
BMP5
BMP6
BMP7
BMP8A
BMP8B
BMPR1B
BNIP2
BNIP3
BNIP3L
BOC
BOD1
BOK
BRAF
BRCA1
BRCA2
BRIP1
BTC
BTG1
BTG2
BTG3
BTK
BTRC
BUB1
BUB1B
C17orf53
C19orf40
C1orf106
C1orf159
C1orf86
C1QA
C1S
C3
C3AR1
C5
C5AR1
C5orf55
CA12
CA9
CACNA1C
CACNA1D
CACNA1E
CACNA1G
CACNA1H
CACNA2D1
CACNA2D2
CACNA2D3
CACNA2D4
CACNB2
CACNB3
CACNB4
CACNG1
CACNG4
CACNG6
CACYBP
CAD
CADM1
CALD1
CALM1
CALML3
CALML5
CALML6
CALR
CAMK2B
CAMK2N1
CAMKK1
CAMKK2
CAPN1
CAPN2
CAPN3
CAPN5
CAPN6
CAPN7
CAPNS1
CARD11
CARM1
CASP1
CASP10
CASP12
CASP14
CASP2
CASP3
CASP4
CASP5
CASP6
CASP7
CASP8
CASP8AP2
CASP9
CAV1
CAV2
CBL
CBLC
CBX3
CBX5
CCBL2
CCDC103
CCL1
CCL11
CCL13
CCL14
CCL15
CCL16
CCL17
CCL18
CCL19
CCL2
CCL20
CCL21
CCL22
CCL23
CCL24
CCL25
CCL26
CCL27
CCL28
CCL3
CCL4
CCL5
CCL7
CCL8
CCNA1
CCNA2
CCNB1
CCNB2
CCNB3
CCNC
CCND1
CCND2
CCND3
CCNE1
CCNE2
CCNF
CCNG1
CCNG2
CCNH
CCNO
CCNT1
CCR1
CCR10
CCR2
CCR3
CCR4
CCR5
CCR6
CCR7
CCR8
CCR9
CCRL2
CCS
CCT2
CCT3
CCT4
CCT5
CCT6A
CCT6B
CCT7
CD14
CD160
CD163
CD19
CD2
CD209
CD22
CD24
CD27
CD274
CD276
CD28
CD33
CD34
CD38
CD3D
CD4
CD40
CD40LG
CD44
CD47
CD5
CD52
CD55
CD59
CD63
CD68
CD70
CD74
CD79A
CD80
CD83
CD86
CD8A
CDC14A
CDC14B
CDC16
CDC20
CDC25A
CDC25B
CDC25C
CDC34
CDC42
CDC42BPA
CDC6
CDC7
CDCA7
CDH1
CDH13
CDH15
CDH2
CDH3
CDH5
CDK1
CDK16
CDK2
CDK4
CDK5
CDK5R1
CDK5RAP1
CDK6
CDK7
CDK8
CDK9
CDKL5
CDKN1A
CDKN1B
CDKN1C
CDKN2A
CDKN2B
CDKN2C
CDKN2D
CDKN3
CDON
CDX2
CEACAM3
CEACAM5
CEACAM7
CEBPA
CEBPB
CEBPD
CEBPE
CECR6
CELSR2
CENPF
CENPN
CEP55
CES1
CES2
CFLAR
CFTR
CHAD
CHD1
CHD7
CHDH
CHEK1
CHEK2
CHGA
CHI3L1
CHI3L2
CHMP4B
CHPT1
CHRNA1
CHRNB1
CHSY1
CHUK
CIC
CIDEA
CIDEB
CIRBP
CITED2
CKB
CKLF
CKMT1A
CKMT2
CKS1B
CKS2
CLCA2
CLCF1
CLDN3
CLIC1
CLIC3
CMC2
CMKLR1
CMTM1
CMTM2
CMTM3
CMTM4
CNIH4
CNOT3
CNPY1
CNPY2
CNPY3
CNPY4
CNTF
CNTFR
COL11A1
COL11A2
COL17A1
COL18A1
COL1A1
COL1A2
COL27A1
COL2A1
COL3A1
COL4A2
COL4A3
COL4A4
COL4A5
COL4A6
COL5A1
COL5A2
COL6A6
COL9A3
COMMD4
COMP
COPS5
COX5A
COX7B
CP
CPT1A
CPT1B
CPT1C
CPT2
CRADD
CREB1
CREB3L1
CREB3L3
CREB3L4
CREB5
CREBBP
CRK
CRLF2
CRLS1
CRP
CRTAC1
CRTC2
CRY1
CRYAA
CRYAB
CSDE1
CSF1
CSF1R
CSF2
CSF3
CSF3R
CSNK1A1
CSNK1E
CSNK2A1
CSNK2B
CST6
CSTB
CTGF
CTLA4
CTNNA1
CTNNB1
CTNNBIP1
CTNND2
CTPS1
CTSA
CTSB
CTSC
CTSD
CTSH
CTSL
CTSS
CTSV
CUL2
CUL3
CX3CL1
CX3CR1
CXADR
CXCL1
CXCL10
CXCL11
CXCL12
CXCL13
CXCL14
CXCL16
CXCL2
CXCL3
CXCL5
CXCL6
CXCL8
CXCL9
CXCR1
CXCR2
CXCR3
CXCR4
CXCR5
CXCR6
CXXC4
CXXC5
CYBA
CYBB
CYCS
CYLD
CYP19A1
CYP1A1
CYP1A2
CYP1B1
CYP2A6
CYP2B6
CYP2C19
CYP2C8
CYP2C9
CYP2D6
CYP2U1
CYP3A4
CYP3A5
CYP4A22
CYP4V2
CYP7A1
CYR61
DAAM1
DAB2
DAB2IP
DACH1
DAPK1
DAPL1
DAXX
DBI
DCK
DDB2
DDIT3
DDIT4
DDR1
DDX10
DDX17
DDX39B
DDX58
DDX59
DEFB1
DEGS1
DENND4A
DEPDC1
DES
DESI1
DFFA
DHCR24
DHH
DHX58
DIABLO
DIAPH3
DICER1
DISP1
DISP2
DKC1
DKK1
DKK2
DKK3
DKK4
DLC1
DLGAP5
DLK1
DLL1
DLL3
DLL4
DMC1
DMD
DNAJA1
DNAJA2
DNAJA3
DNAJA4
DNAJB1
DNAJB11
DNAJB12
DNAJB13
DNAJB14
DNAJB2
DNAJB5
DNAJB6
DNAJB7
DNAJB8
DNAJB9
DNAJC1
DNAJC10
DNAJC11
DNAJC12
DNAJC13
DNAJC14
DNAJC15
DNAJC16
DNAJC17
DNAJC18
DNAJC21
DNAJC22
DNAJC3
DNAJC4
DNAJC5
DNAJC5B
DNAJC5G
DNAJC6
DNAJC7
DNAJC8
DNAJC9
DNMT1
DNMT3A
DNTT
DPPA2
DPPA3
DPPA4
DPPA5
DPYSL4
DSC2
DSG3
DSP
DST
DTX1
DTX3
DTX4
DUSP1
DUSP10
DUSP2
DUSP4
DUSP5
DUSP6
DUSP8
DVL1
DVL2
E2F1
E2F3
E2F5
EAF2
EBAG9
EBF4
ECI2
ECT2
EDA2R
EDIL3
EDN1
EEF2K
EFNA1
EFNA2
EFNA3
EFNA5
EFNB1
EFNB2
EGF
EGFR
EGLN1
EGLN2
EGR1
EGR3
EI24
EIF2AK2
EIF4A1
EIF4B
EIF4E
EIF4EBP1
EIF4G1
EIF5B
EIF6
ELAVL1
ELK1
ELL2
ELMO1
EML4
EMP1
EMP3
EN2
ENDOD1
ENDOG
ENG
ENO1
ENTPD1
EOMES
EP300
EPCAM
EPGN
EPHA2
EPHB4
EPO
EPOR
EPS8
ER_013
ER_028
ER_067
ER_099
ER_109
ER_120
ER_147
ER_154
ER_160
ER_171
ERBB2
ERBB3
ERBB4
ERCC1
ERCC2
ERCC3
ERCC4
ERCC5
ERCC6
ERCC8
EREG
ERG
ERO1L
ERRFI1
ESM1
ESR1
ESR2
ESRRB
ETFA
ETS1
ETS2
ETV1
ETV2
ETV4
ETV5
ETV7
EVL
EXO1
EXOC3
EXOSC8
EXT1
EYA1
EZH2
EZR
F10
F11R
F2
F2R
F3
F8
FABP1
FABP4
FABP7
FADD
FAF1
FAM105A
FAM117B
FAM133A
FAM162A
FAM213A
FAM64A
FAM83B
FANCA
FANCB
FANCC
FANCE
FANCF
FANCG
FANCL
FAS
FASLG
FASN
FAT4
FBN1
FBP1
FBXO5
FBXW11
FBXW7
FCER2
FCGR1A
FCGR1B
FEM1B
FEN1
FES
FGF1
FGF10
FGF11
FGF12
FGF13
FGF14
FGF16
FGF17
FGF18
FGF19
FGF2
FGF20
FGF21
FGF22
FGF23
FGF3
FGF4
FGF5
FGF6
FGF7
FGF8
FGF9
FGFBP1
FGFR1
FGFR1OP
FGFR2
FGFR3
FGFR4
FGFRL1
FGL2
FHIT
FIGF
FKBP1A
FKBP5
FKBP8
FLII
FLJ10474
FLNA
FLNC
FLOT2
FLRT1
FLRT2
FLRT3
FLT1
FLT3
FLT3LG
FLT4
FMO3
FMO5
FN1
FOS
FOSL1
FOXA1
FOXA2
FOXC1
FOXC2
FOXD3
FOXE1
FOXI1
FOXL2
FOXO1
FOXO3
FOXO4
FOXP1
FOXP3
FOXRED1
FPR1
FRMD6
FRS2
FRS3
FRZB
FST
FTH1
FUBP1
FUS
FUT8
FYN
FZD1
FZD10
FZD2
FZD3
FZD4
FZD5
FZD6
FZD7
FZD8
FZD9
GAA
GAB1
GABBR2
GADD45A
GADD45B
GADD45G
GAL
GALNT3
GALNT5
GAMT
GAS1
GAS6
GATA1
GATA2
GATA3
GATA4
GATA5
GATA6
GBE1
GBP1
GBP2
GBP7
GCLC
GCLM
GDAP1
GDF3
GDF6
GEMIN2
GFAP
GFRA1
GGH
GHR
GJA1
GLI1
GLI2
GLI3
GLIS3
GLUD1
GLUL
GM2A
GML
GMPS
GNA11
GNAI3
GNAQ
GNAS
GNAZ
GNG11
GNG12
GNG4
GNG7
GNGT1
GNGT2
GNL3
GNLY
GPAM
GPAT2
GPC4
GPD2
GPER1
GPI
GPNMB
GPR126
GPR160
GPR17
GPR180
GPSM2
GRB10
GRB2
GREM1
GRIA3
GRIN1
GRIN2A
GRIN2B
GRN
GRP
GSC
GSK3A
GSK3B
GSN
GSR
GSTA2
GSTM1
GSTM3
GSTP1
GTF2H3
GTSE1
GUCY1A3
GUK1
GYS1
GYS2
GZMA
GZMB
GZMH
H2AFX
H3F3A
H3F3C
HAND1
HAVCR2
HBEGF
HDAC1
HDAC10
HDAC11
HDAC2
HDAC3
HDAC4
HDAC5
HDAC6
HDAC7
HDAC8
HECTD4
HELLS
HERC3
HERPUD1
HES1
HES5
HEY1
HEY2
HEYL
HGF
HHAT
HHEX
HHIP
HIC1
HIF1A
HIF1AN
HIF3A
HIST1H3H
HJURP
HK_ACTB
HK_ATP5F1
HK_DDX5
HK_EEF1G
HK_GAPDH
HK_NCL
HK_OAZ1
HK_PPIA
HK_RPL38
HK_RPL6
HK_RPS7
HK_SLC25A3
HK_SOD1
HK_TBP
HK_YWHAZ
HK2
HLA_A
HLA_B
HLA_E
HMGA1
HMGA2
HMGB1
HMGB2
HMGB3
HMGCR
HMGCS2
HMGXB3
HMOX1
HNF1A
HNF1B
HNF4A
HNRNPA1
HNRNPA2B1
HNRNPU
HOXA10
HOXA11
HOXA9
HOXB13
HOXD1
HPGD
HPN
HPSE
HRAS
HRK
HSD17B12
HSD17B4
HSF1
HSF2
HSF4
HSP90AA1
HSP90B1
HSPA12A
HSPA14
HSPA1A
HSPA1B
HSPA1L
HSPA2
HSPA4
HSPA4L
HSPA5
HSPA6
HSPA8
HSPA9
HSPB1
HSPB2
HSPB3
HSPB6
HSPB7
HSPB8
HSPBAP1
HSPD1
HSPE1
HSPH1
HTT
HUS1
IBSP
ICAM1
ICOS
ID1
ID2
ID3
ID4
IDH1
IDH2
IDO1
IDO2
IER3
IFI27
IFIT2
IFNA2
IFNA5
IFNAR1
IFNB1
IFNG
IFNGR1
IFNL3
IFNW1
IFRD1
IFT52
IGF1
IGF1R
IGF2
IGF2R
IGFBP1
IGFBP2
IGFBP3
IGFBP4
IGFBP5
IGFBP6
IGFBP7
IHH
IKBKB
IKBKG
IL10
IL10RA
IL10RB
IL11
IL11RA
IL12A
IL12B
IL12RB2
IL13
IL13RA2
IL15
IL16
IL17A
IL17F
IL17RB
IL17RD
IL18
IL19
IL1A
IL1B
IL1R1
IL1R2
IL1RAP
IL1RN
IL2
IL20
IL20RA
IL20RB
IL21
IL22
IL22RA1
IL22RA2
IL23A
IL23R
IL24
IL27
IL2RA
IL2RB
IL2RG
IL3
IL33
IL3RA
IL4
IL4R
IL5
IL5RA
IL6
IL6R
IL6ST
IL7
IL7R
IL9
ILK
INFA_Family
INHBA
INHBB
INPP5J
INS
INSR
INTS7
IRAK1
IRAK2
IRAK3
IRF1
IRF2
IRF3
IRF4
IRF5
IRF6
IRF7
IRF8
IRF9
IRGM
IRS1
IRS2
ISG15
ISL1
ITGA2
ITGA3
ITGA4
ITGA5
ITGA6
ITGA7
ITGA8
ITGA9
ITGAM
ITGAV
ITGB1
ITGB2
ITGB3
ITGB4
ITGB6
ITGB7
ITGB8
ITLN2
ITM2A
ITPKB
JAG1
JAG2
JAK1
JAK2
JAK3
JMJD1C
JMJD6
JPH3
JUN
JUNB
JUND
KAT2B
KAT5
KATNBL1
KCND2
KCNIP1
KCNK5
KCTD11
KDM1A
KDM3A
KDM3B
KDM4B
KDM5B
KDM5C
KDM6A
KDM7A
KDR
KEAP1
KIF14
KIF2C
KIF3A
KIF3B
KIF5B
KIT
KITLG
KL
KLB
KLF12
KLF17
KLF4
KLHDC10
KLK1
KLK2
KLK3
KLK4
KLK5
KLRB1
KLRD1
KLRG1
KMT2B
KMT2C
KMT2D
KNG1
KNTC1
KPNA2
KRAS
KREMEN1
KRT13
KRT14
KRT16
KRT17
KRT18
KRT19
KRT5
KRT6A
KRT7
KRT8
KSR1
L1CAM
LAG3
LAMA1
LAMA3
LAMA5
LAMB3
LAMB4
LAMC2
LAMC3
LAMP5
LAMTOR3
LAT
LATS1
LATS2
LCN1
LCN2
LECT1
LEF1
LEFTY1
LEFTY2
LEP
LEPR
LETMD1
LFNG
LGALS1
LGALS3
LIF
LIFR
LIG1
LIG3
LIG4
LIN28A
LIN28B
LIN9
LINC00886
LIPA
LIPE
LMO2
LOX
LOXL1
LPCAT1
LPL
LRG1
LRIG1
LRMP
LRP12
LRP1B
LRP2
LRP5
LRP6
LRRFIP2
LRRK2
LTA
LTA4H
LTB
LTBP1
LTBR
LTF
LTN1
LY96
LYN
LYVE1
LYZ
MACC1
MAD2L1
MADCAM1
MADD
MAF
MAFF
MAG
MAGEA1
MAGEA10_MAGEA5
MAGEA11
MAGEA2
MAGEA4
MAGEB1
MAGEB2
MAGEB3
MAGEC1
MAGEC2
MAGED1
MAGED2
MAGEE1
MAGEF1
MAGEL2
MALT1
MAML1
MAML2
MAOA
MAOB
MAP1B
MAP1LC3A
MAP2K1
MAP2K2
MAP2K3
MAP2K4
MAP2K5
MAP2K6
MAP2K7
MAP3K1
MAP3K12
MAP3K13
MAP3K14
MAP3K2
MAP3K3
MAP3K4
MAP3K5
MAP3K8
MAP4K1
MAP7D1
MAPK1
MAPK10
MAPK11
MAPK12
MAPK13
MAPK14
MAPK3
MAPK6
MAPK7
MAPK8
MAPK8IP2
MAPK9
MAPKAPK2
MAPKAPK3
MAPKAPK5
MAPKAPK5_AS1
MAPRE2
MAPT
MAT2A
MAX
MAZ
MBL2
MCCC1
MCL1
MCM2
MCM3
MCM4
MCM5
MCM6
MCM7
MDC1
MDK
MDM2
MDM4
MECOM
MED1
MED12
MED23
MED24
MEF2C
MEIS1
MELK
MEN1
MERTK
MESP1
MET
metrn
MFNG
MGA
MGAT4A
MGEA5
MGMT
MGST1
MIA
MIF
MIXL1
MKI67
MKNK1
MLF1
MLH1
MLH3
MLLT3
MLLT4
MLPH
MLYCD
MME
MMP11
MMP14
MMP2
MMP3
MMP7
MMP9
MMS19
MNAT1
MOB1B
MOS
MPG
MPL
MPO
MRE11A
MRPL13
MS4A1
MSH2
MSH3
MSH4
MSH5
MSH6
MSI1
MSL2
MSN
MSR1
MST1
MST1R
MSTN
MT1A
MT1X
MT2A
MTA1
MTCP1
MTDH
MTFP1
MTHFD1
MTMR2
MTOR
MTSS1
MUC1
MUTYH
MVP
MX1
MXI1
MYB
MYBL1
MYBL2
MYC
MYCL
MYCN
MYD88
MYLIP
MYOD1
NAB2
NAIP
NAMPT
NANOG
NAP1L1
NASP
NAT1
NAT2
NAT8L
NAV2
NBN
NCAM1
NCAPD3
NCK2
NCOA1
NCOA2
NCOA3
NCOA4
NCOR1
NCOR2
NDC80
NDRG1
NEIL1
NEIL2
NEIL3
NEK2
NES
NF1
NF2
NFAT5
NFATC1
NFATC3
NFATC4
NFE2L2
NFE2L3
NFKB1
NFKB2
NFKBIA
NFKBIE
NFKBIZ
NGF
NGFR
NGFRAP1
NKD1
NKX2_1
NKX2_5
NKX3_1
NLK
NLRP3
NME1
NME7
NMU
NNMT
NOD1
NOD2
NODAL
NOG
NOL3
NOLC1
NOS2
NOS3
NOTCH1
NOTCH2
NOTCH4
NOV
NOX1
NOX4
NPC1
NPM1
NPM2
NPPB
NPR1
NQO1
NR0B1
NR0B2
NR1H3
NR1H4
NR1I2
NR3C1
NR4A1
NR4A3
NR5A2
NR6A1
NRAS
NRG1
NRG2
NRG3
NRG4
NRIP1
NRP1
NRP2
NSD1
NT5E
NTF3
NTHL1
NTN3
NTRK1
NTRK2
NUDT13
NUF2
NUMB
NUMBL
NUP62
NUPR1
NUSAP1
OAS1
OASL
OCLN
ODC1
OGG1
OLIG2
OLR1
OMD
OPCML
OR10J3
ORC6
ORM1
ORM2
OSM
OTX2
P4HA1
P4HB
PA2G4
PABPC1
PAF1
PAG1
PAICS
PAK1
PAK1IP1
PAK3
PAK7
PALB2
PALM2_AKAP2
PARK7
PARP1
PARP2
PARP3
PARP4
PAX3
PAX5
PAX6
PAX8
PBRM1
PBX1
PBX3
PCK1
PCNA
PCNX
PCOLCE
PCSK6
PDCD1
PDCD1LG2
PDGFA
PDGFB
PDGFC
PDGFD
PDGFRA
PDGFRB
PDIA4
PDK1
PDK2
PDLIM7
PDPK1
PDPN
PDZK1
PECAM1
PELP1
PER1
PEX12
PF4
PF4V1
PFDN1
PFDN2
PFKFB1
PFKFB2
PFKFB3
PFKFB4
PFKL
PGC
PGF
PGR
PHB
PHB2
PHF6
PHGDH
PIAS1
PIAS2
PIAS3
PIAS4
PIDD1
PIK3C2A
PIK3C3
PIK3CA
PIK3CB
PIK3CD
PIK3CG
PIK3R1
PIK3R2
PIK3R3
PIK3R5
PIM1
PIM2
PIM3
PIN1
PINX1
PIR
PITRM1
PITX2
PKM
PKMYT1
PKP1
PLA1A
PLA2G10
PLA2G2A
PLA2G3
PLA2G4A
PLA2G4C
PLA2G4E
PLA2G4F
PLA2G5
PLAT
PLAU
PLAUR
PLCB1
PLCB4
PLCE1
PLCG1
PLCG2
PLD1
PLEK2
PLG
PLK1
PLK2
PLK3
PLK4
PMAIP1
PMEPA1
PML
PMS1
PMS2
PMS2P3
PNKP
PNPLA2
POLB
POLD1
POLD2
POLD3
POLD4
POLE2
POLL
POLR2D
POLR2H
POLR2J
PORCN
POS1
POS2
POS3
POS4
POU5F1
PPAP2A
PPAP2B
PPARD
PPARG
PPARGC1A
PPARGC1B
PPAT
PPBP
PPIB
PPID
PPM1D
PPP1R15A
PPP2CA
PPP2CB
PPP2R1A
PPP2R1B
PPP2R2B
PPP2R2C
PPP2R4
PPP3CA
PPP3CB
PPP3CC
PPP3R1
PPP3R2
PRAME
PRC1
PRDM1
PRDM14
PRDM2
PRDX6
PRF1
PRICKLE1
PRKAA1
PRKAA2
PRKAB1
PRKAB2
PRKACA
PRKACB
PRKACG
PRKAG1
PRKAG2
PRKAG3
PRKAR1A
PRKAR1B
PRKAR2A
PRKAR2B
PRKCA
PRKCB
PRKCD
PRKCE
PRKCG
PRKCZ
PRKDC
PRKG1
PRKX
PRL
PRLR
PRMT1
PRMT6
PRMT8
PROK1
PROK2
PROM1
PRR15L
PSG2
PSIP1
PSMD2
PSMD7
PSMG1
PSRC1
PTCH1
PTCH2
PTCHD1
PTCHD2
PTCHD3
PTCRA
PTDSS1
PTEN
PTGR1
PTGS1
PTGS2
PTHLH
PTK2
PTN
PTP4A1
PTPN1
PTPN11
PTPN5
PTPRC
PTPRR
PTTG1
PTTG2
PUS1
PVR
PYCARD
PYCR1
PYGL
QDPR
QSOX2
RAB23
RAB25
RAB27B
RAB4A
RAB6B
RAC1
RAC2
RAC3
RACGAP1
RAD1
RAD17
RAD18
RAD21
RAD23A
RAD23B
RAD50
RAD51
RAD51B
RAD51C
RAD51D
RAD52
RAD54L
RAD9A
RAF1
RAG1
RALA
RAMP1
RAMP2
RAMP3
RAP1A
RARA
RARB
RASA1
RASA4
[truncated: 570 more rows]
